# Supplementary material for: Understanding the Role of Exercise and Probiotic Interventions on Non-Alcoholic Fatty Liver Disease Alleviation in Zebrafish: Dialogue Between the Gut and Liver
Source: Int J Mol Sci. 2025 Feb 6;26(3):1360. doi: 10.3390/ijms26031360 (PMC11818905; doi:10.3390/ijms26031360)
Supplement: Supplementary file 1 [file ijms-26-01360-s001.zip]

Archive with 1 entries (1 files):
- ijms-3466465-supplementary.pdf
